# Supplementary material for: Crystal structure and catalytic mechanism of PL35 family glycosaminoglycan lyases with an ultrabroad substrate spectrum
Source: eLife. 2025 May 19;13:RP102422. doi: 10.7554/eLife.102422 (PMC12088678; doi:10.7554/eLife.102422)
Supplement: Figure 4—figure supplement 2—source data 1. [file elife-102422-fig4-figsupp2-data1.zip]

Archive with 8 entries (8 files):
- Figure 4-figure supplement 2 A-2.jpg
- Figure 4-figure supplement 2 A-3.jpg
- Figure 4-figure supplement 2 B-3.jpg
- Figure 4-figure supplement 2 B-2.jpg
- Figure 4-figure supplement 2 C-1.jpg
- Figure 4-figure supplement 2 C-2.jpg
- Figure 4-figure supplement 2 B-1.jpg
- Figure 4-figure supplement 2 A-1.jpg
